# Supplementary material for: 18F-FDG PET/MRI Imaging in a Preclinical Rat Model of Cardiorenal Syndrome—An Exploratory Study
Source: Int J Mol Sci. 2022 Dec 6;23(23):15409. doi: 10.3390/ijms232315409 (PMC9738874; doi:10.3390/ijms232315409)
Supplement: Supplementary file 1 [file ijms-23-15409-s001.zip]

Archive with 1 entries (1 files):
- ijms-2059872-supplementary.pdf
